# Supplementary material for: Extensive molecular tinkering in the evolution of the membrane attachment mode of the Rheb GTPase
Source: Sci Rep. 2018 Mar 27;8:5239. doi: 10.1038/s41598-018-23575-0 (PMC5869587; doi:10.1038/s41598-018-23575-0)
Supplement: Supplementary file 1 — Supplementary tables S1-S4 [file 41598_2018_23575_MOESM1_ESM.xlsx]

## Sheet: Front page
Supplementary tables to the paper:
Extensive molecular tinkering in the evolution of the membrane attachment mode of the Rheb GTPase
Kristína Záhonová1, Romana Petrželková1, Matus Valach2, Euki Yazaki3, Denis V. Tikhonenkov4, Anzhelika Butenko1, Jan Janouškovec5, Štěpánka Hrdá6, Vladimír Klimeš1, Gertraud Burger2, Yuji Inagaki7, Patrick J. Keeling8, Vladimír Hampl6, Pavel Flegontov1, Vyacheslav Yurchenko1, Marek Eliáš1,*
1Department of Biology and Ecology & Institute of Environmental Technologies, Faculty of Science, University of Ostrava, Ostrava, Czech Republic
2Department of Biochemistry and Robert-Cedergren Centre for Bioinformatics and Genomics, Université de Montréal, Montreal, Canada
3Institute for Biological Sciences, University of Tsukuba, Tsukuba, Japan
4Laboratory of Microbiology, Papanin Institute for Biology of Inland Waters, Russian Academy of Sciences, Borok, Russia
5Department of Genetics, Evolution and Environment, University College London, London, United Kingdom
6Department of Parasitology, Faculty of Science, Charles University, Prague, Czech Republic
7Center for Computational Sciences, University of Tsukuba, Tsukuba, Japan
8Department of Botany, University of British Columbia, Vancouver, Canada
*Author for correspondence: Marek Eliáš, Department of Biology and Ecology, University of Ostrava, Chittussiho 10, 710 00 Ostrava, Czech Republic, tel.: +420-597092329, e-mail: marek.elias@osu.cz

## Sheet: Table S1
Table S1. Rheb sequences analyzed and their features.
Main taxonomic group	Subgroup	Species (or a broader taxon)	Gene label	Non-standard lipidic modifications, extra domains	Accession numbers	Notes	Sequence database
Metazoa	Deuterostomia	Homo sapiens	RHEB	no	NP_005605.1		NCBI
			RHEBL1	no	NP_653194.1		NCBI
		Takifugu rubripes	Rheb1	no	XP_003973231.1		NCBI
			Rheb2	no	XP_003975356.1		NCBI
		Ciona intestinalis	Rheb	no	XP_002128233.1		NCBI
		Branchiostoma floridae	Rheb	no	XP_002598799.1		NCBI
		Strongylocentrotus purpuratus	Rheb	no	XP_003725290.1		NCBI
	Ecdysozoa	Drosophila melanogaster	Rheb	no	NP_730950.2		NCBI
		Daphnia pulex	Rheb	no	EFX77794.1		NCBI
		Caenorhabditis elegans	Rheb	no	NP_499079.1		NCBI
		Brugia malayi	Rheb	no	XP_001900388.1		NCBI
	Mollusca	Lottia gigantea	Rheb	no	ESP03039.1		NCBI
	Annelida	Helobdella robusta	-	-	-		JGI Helobdella robusta v1.0; http://genome.jgi-psf.org/Helro1/Helro1.home.html
		Capitella teleta (=Capitella sp. I)	Rheb	no	ELT91873.1		NCBI
	Platyhelminthes	Schistosoma mansoni	-	-	-		NCBI
		Macrostomum lignano	Rheb1	no	GEXL01011270.1		NCBI
			Rheb2	no	GEXL01013277.1		NCBI
	Cnidaria	Nematostella vectensis	Rheb	no	XP_001635700.1		NCBI
		Myxozoa - genome assemblies of four species (Kudoa iwatai, Thelohanellus kitauei, Sphaeromyxa zaharoni, Enteromyxum leei)	-	-	-	-	NCBI
	Placozoa	Trichoplax adhaerens	Rheb	no	XP_002110039.1		NCBI
	Porifera	Amphimedon queenslandica	Rheb	no	XP_003385284.1		NCBI
Choanoflagellata		Monosiga brevicollis	Rheb	no	EDQ90387.1	protein sequence prediction inaccurate	NCBI
		Salpingoeca rosetta (=Proterospongia sp. ATCC 50818)	-	-	-	-	NCBI
Filasterea		Capsaspora owczarzaki	Rheb	no	EFW42273.2		NCBI
		Ministeria vibrans	Rheb	no	-	sequence de novo assembled from RNAseq reads	SRA (SRX096925, SRX096927)
		Pigoraptor chileana	Rheb	S-palmitoylation (N-terminus)	Opistho-2@86793		Pigoraptor chileana predicted peptides (http://datadryad.org/resource/doi:10.5061/dryad.26bv4/4)
		Pigoraptor vietnamica	Rheb	S-palmitoylation (N-terminus)	Opistho-1_new@909		Pigoraptor vietnamica predicted peptides (http://datadryad.org/resource/doi:10.5061/dryad.26bv4/3)
Ichtyosporea		Sphaeroforma arctica	Rheb	no	supercont1.4066 + supercont1.2598	SARC_14040T0 - inaccurate protein sequence prediction based on incomplete genome assembly	Broad Institute Origins of Multicellularity Database; http://www.broad.mit.edu/annotation/genome/multicellularity_project/MultiHome.html
		Amoebidium parasiticum	Rheb	no	GAKF01079203.1		NCBI
		Chromosphaera perkinsii	Rheb	no	Nk52_evm11s1315		https://figshare.com/articles/Genome_-_Chromosphaera_perkinsii/5426494
Pluriformea		Corallochytrium limacisporum strain India	Rheb	no	3691_Corallochytrium_limacisporum_ind		https://figshare.com/articles/Transcriptome_-_Corallochytrium_limacisporum/4702393
		Syssomonas multiformis	Rheb	no	Colp12_culture@81171	Identical protein - Colp12_culture@81173	Syssomonas multiformis predicted peptides (http://datadryad.org/resource/doi:10.5061/dryad.26bv4/1)
Basidiomycota	Agaricomycetes	Laccaria bicolor	Rheb	no	XP_001879802.1		NCBI
		Phlebiopsis gigantea 11061_1 CR5-6	Rheb	no	KIP07683.1		NCBI
	Tremellomycetes	Cryptococcus neoformans var. neoformans JEC21	Rheb	prenyled CaaX box absent, W-rich motif at the C-terminus	XP_569199.1		NCBI
		Cryptococcus gattii WM276	Rheb	prenyled CaaX box absent, W-rich motif at the C-terminus	XP_003191266.1		NCBI
		Cryptococcus depauperatus CBS 7841	Rheb	prenyled CaaX box absent, W-rich motif at the C-terminus	ODN87952.1		NCBI
		Tsuchiyaea wingfieldii CBS 7118	Rheb	prenyled CaaX box absent, W-rich motif at the C-terminus	XP_019032335.1		NCBI
		Kwoniella pini CBS 10737	Rheb	prenyled CaaX box absent, W-rich motif at the C-terminus	XP_019013703.1		NCBI
		Kwoniella mangroviensis CBS 8507	Rheb	prenyled CaaX box absent, W-rich motif at the C-terminus	XP_019002078.1		NCBI
		Kockovaella imperatae	Rheb	prenyled CaaX box absent, W-rich motif at the C-terminus	XP_021873791.1		NCBI
		Naematelia encephala	Rheb	prenyled CaaX box absent, W-rich motif at the C-terminus	ORY24950.1		NCBI
		Tremella mesenterica	Rheb	prenyled CaaX box absent, W-rich motif at the C-terminus	XP_007004546.1		NCBI
		Trichosporon asahii var. asahii CBS 2479	Rheb	prenyled CaaX box absent, W-rich motif at the C-terminus	XP_014182726.1		NCBI
		Cutaneotrichosporon oleaginosum	Rheb	prenyled CaaX box absent, W-rich motif at the C-terminus	XP_018276332.1		NCBI
		Holtermannia corniformis	Rheb	prenyled CaaX box absent, W-rich motif at the C-terminus	BCIJ01000001.1	de novo predicted gene model	NCBI
		Solicoccozyma terricola (= Cryptococcus terricola)	Rheb	prenyled CaaX box absent, W-rich motif at the C-terminus	826178		JGI Cryptococcus terricola JCM 24523 v1.0 genome database (https://genome.jgi.doe.gov/Cryte1/Cryte1.home.html)
		Naganishia albida strain NT2002	Rheb	prenyled CaaX box absent, W-rich motif at the C-terminus	LLJT01000066.1	de novo predicted gene model	NCBI
		Xanthophyllomyces dendrorhous	Rheb	prenyled CaaX box absent, W-rich motif at the C-terminus	CDZ98029.1	protein sequence prediction inaccurate	NCBI
		Mrakia frigida strain JCM 7857	Rheb	prenyled CaaX box absent, W-rich motif at the C-terminus	BCJW01000018.1	de novo predicted gene model	NCBI
	Ustilaginomycotina	Ustilago maydis	Rheb	no	EAK86057.1		NCBI
	Pucciniomycotina	Sporidiobolus salmonicolor	Rheb	no	CEQ39485.1		NCBI
Ascomycota	Taphrinomycotina	Schizosaccharomyces pombe	Rheb	no	NP_595194.1		NCBI
	Saccharomycotina	Yarrowia lipolytica	Rheb	no	CAG80216.1		NCBI
		Debaryomyces hanseni	Rheb	no	XP_456771.1		NCBI
		Candida glabrata	-	-	-	-	NCBI
		Saccharomyces cerevisiae	Rhb1	no	NP_009956.2		NCBI
		Kluyveromyces lactis	Rheb	no	CAH03080.1		NCBI
		Eremothecium gossypii	-	-	-	-	NCBI
	Pezizomycotina	Neurospora crassa	Rheb	no	EAA26730.1		NCBI
		Aspergillus fumigatus Af293	Rheb	no	EAL92044.1		NCBI
Mucoromycota		Phycomyces blakesleeanus	Rheb	no	XP_018298564.1		NCBI
		Mortierella elongata	Rheb1	no	OAQ36337.1		NCBI
			Rheb2	no	OAQ31113.1		NCBI
		Rhizophagus irregularis DAOM 181602	Rheb	no	ESA23746.1		NCBI
Zoopagomycota		Coemansia reversa NRRL 1564	Rheb	no	82941		JGI Coemansia reversa NRRL 1564 v1.0; http://genome.jgi-psf.org/Coere1/Coere1.home.html
		Syncephalis fuscata S228	Rheb	no	394600		JGI Syncephalis fuscata S228 v1.0; https://genome.jgi.doe.gov/Synfus1/Synfus1.home.html
		Conidiobolus coronatus NRRL28638	Rheb	no	75093		JGI Conidiobolus coronatus NRRL28638 v1.0; http://genome.jgi.doe.gov/Conco1/Conco1.home.html
Blastocladiomycota		Allomyces macrogynus ATCC 38327	-	-	-	-	NCBI
		Blastocladiella britannica	-	-	-	-	JGI Blastocladiella britannica v1.0; http://genome.jgi.doe.gov/Blabri1/Blabri1.home.html
		Catenaria anguillulae PL171	-	-	-	-	JGI Catenaria anguillulae PL171 v1.0; http://genome.jgi.doe.gov/Catan1/Catan1.home.html
Chytridiomycota		Batrachochytrium dendrobatidis	Rheb	no	XP_006676058.1		NCBI
		Spizellomyces punctatus	Rheb	no	XP_016609433.1		NCBI
		Gonapodya prolifera	Rheb	no	KXS18896.1		NCBI
		Piromyces sp. E2	Rheb1	no	OUM65369.1		NCBI
			Rheb2	no	OUM59371.1		NCBI
Cryptomycota (incl. Microsporidia)		Rozella allomycis CSF55	-	-	-	-	NCBI
		Genome sequences of multiple Microsporidia	-	-	-	-	NCBI
Cristidiscoidida		Fonticula alba	Rheb	no	H696_05520		Broad Institute Origins of Multicellularity Database; http://www.broad.mit.edu/annotation/genome/multicellularity_project/MultiHome.html
		Parvularia atlantis (= Nuclearia sp. ATCC 50694)	Rheb	no	Contig10539_Nuclearia_a + Contig8872_Nuclearia_a	Full coding sequence obtained by merging two overlapping contigs	https://figshare.com/articles/Nuclearia_sp_ATCC_50694_-_Transcriptome/3898485
Apusomonadida		Thecamonas trahens (= Amastigomonas sp. ATCC 50062)	Rheb	N-myristolation, S-palmitoylation (C-terminus)	supercont1.12:242001-244000	AMSG_03269 – inaccurate protein sequence prediction based on inaccurate genome sequence	Broad Institute Origins of Multicellularity Database; http://www.broad.mit.edu/annotation/genome/multicellularity_project/MultiHome.html
		Amastigomonas sp. FB-2015	Rheb	S-palmitoylation (C-terminus)	a342391_163	5'end of the contig completed by searching raw reads	http://datadryad.org/resource/doi:10.5061/dryad.rj87v
Breviatea		Pygsuia biforma	Rheb	no	-	sequence de novo assembled from RNAseq reads	SRA (SRX246005)
Amoebozoa	Eumycetozoa	Dictyostelium discoideum	Rheb	no	EAL69022.1		NCBI
		Physarum polycephalum	Rheb	no	GDRG01019564.1		NCBI
	Archaemobae	Entamoeba (genomes of multiple species)	-	-	-	-	NCBI
		Mastigamoeba balamuthi	-	-	-	-	NCBI
		Transcriptome assemblies from several mastigamoebids	-	-	-	-	transcriptome assemblies provided by Tomáš Pánek (see doi:10.1093/molbev/msx162)
	Variosea	Protostelium mycophagum strain ATCC PRA-154	Rheb	no	MZNV01001603.1	de novo predicted gene model	NCBI
	Cutosea	Sapocribrum chincoteaguense	Rheb	no	CAMNT_0011078515	Misidentified as “Sexangularia sp., Strain ATCC50979” in the MMETSP database	Marine Microbial Eukaryote Transcriptome Sequencing Project ; http://camera.calit2.net/mmetsp/
	Tubulinea	Trichosphaerium sp. strain Am-I-7 wt	Rheb	no	CAMNT_0008545273		Marine Microbial Eukaryote Transcriptome Sequencing Project ; http://camera.calit2.net/mmetsp/
	Discosea	Paramoeba (= Neoparamoeba) aestuarina strain SoJaBio B1-5/56/2	Rheb	S-palmitoylation (N-terminus)	CAMNT_0047914831	The species "Neoparamoeba aestuarina" was relocated back to the genus Paramoeba, see doi:10.3354/dao02577	Marine Microbial Eukaryote Transcriptome Sequencing Project ; http://camera.calit2.net/mmetsp/
		Paramoeba pemaquidensis	Rheb	S-palmitoylation (N-terminus)	GEWA01003965.1		NCBI
		Paramoeba atlantica strain 621/1 / CCAP 1560/9	Rheb	S-palmitoylation (N-terminus)	CAMNT_0047876039	3'end of the contig completed by searching raw reads	Marine Microbial Eukaryote Transcriptome Sequencing Project ; http://camera.calit2.net/mmetsp/
		Cunea sp. strain BSH-02190019	Rheb	no	CAMNT_0015313163	Misidentified as “Mayorella sp, Strain BSH-02190019” in the MMETSP database (doi:10.1016/j.ympev.2016.03.023)	Marine Microbial Eukaryote Transcriptome Sequencing Project ; http://camera.calit2.net/mmetsp/
		Acanthamoeba castellanii	Rheb	no	XP_004356700.1		NCBI
Ancyromonadida		Nutomonas longa	Rheb	S-palmitoylation (N-terminus)	comp9938_c0_seq1		https://figshare.com/articles/Transcriptome_-_Nutomonas_longa/4560862
		Planomonas micra	Rheb	S-palmitoylation (N-terminus)	MG905952		NCBI
Malawimonadida		Malawimonas californiana	Rheb	no	MG905951		NCBI
		Gefionella okellyi	Rheb	no	MG905950		NCBI
Metamonada	Trichozoa	Trichomonas vaginalis strain G3	-	-	-	-	NCBI
		Tritrichomonas foetus strain K	-	-	-	-	NCBI
		Giardia intestinalis	-	-	-	-	NCBI
		Spironucleus vortens	-	-	-	-	JGI Spironucleus vortens; http://genome.jgi-psf.org/Spivo0/Spivo0.home.html
		Spironucleus salmonicida	-	-	-	-	NCBI
		Transcriptome assemblies from several basal fornicates (Carpediemonas-like organisms)	-	-	-	-	provided by Martin Kolisko (transcriptome assemblies reported in doi:10.1038/s41559-017-0092)
	Preaxostyla	Monocercomonoides sp. PA203	-	-	-	-	NCBI
		Paratrimastix pyriformis	-	-	-	-	unpublished genome sequence assembly (provided by Vladimir Hampl, Charles University)
		Trimastix marina	Rheb	no	-	sequence de novo assembled from RNAseq reads	SRA (SRX2010970)
Euglenozoa	Kinetoplastea	Trypanosomatida - genome sequences of numerous species	-	-	-	-	NCBI
		Bodo saltans	Rheb	FYVE domain (N-terminus), prenyled CaaX box absent	CUF99953.1		NCBI
		Trypanoplasma borreli	-	-	-	-	ftp://ftp.sanger.ac.uk/pub/pathogens/Trypanoplasma/borreli/Trypanoplasma_borreli_contigs_20120411.fa.gz
		Neobodo designis strain CCAP 1951/1	Rheb	FYVE domain (N-terminus), prenyled CaaX box absent	CAMNT_0016083199	3'end of the contig completed by searching raw reads	Marine Microbial Eukaryote Transcriptome Sequencing Project ; http://camera.calit2.net/mmetsp/
		Perkinsela sp. CCAP 1560/4	-	-	-	-	NCBI
		Prokinetoplastina sp. PhM-4	Rheb1	FYVE domain (N-terminus), prenyled CaaX box absent	MG905968	A newly isolated flagellate related to Perkinsela and Ichthyobodo (Tikhonenkov et al., unublished)	NCBI
			Rheb2a	N-myristoylation, S-palmitoylation (N-terminus), FYVE domain (N-terminus), prenyled CaaX box absent	MG905969		NCBI
			Rheb2b	N-myristoylation, FYVE domain (N-terminus), prenyled CaaX box absent	MG905970		NCBI
		Prokinetoplastina sp. PhF-6	Rheb1	FYVE domain (N-terminus), prenyled CaaX box absent	MG905965	A newly isolated flagellate related to Perkinsela and Ichthyobodo (Tikhonenkov et al., unublished)	NCBI
			Rheb2a	N-myristoylation, S-palmitoylation (N-terminus), FYVE domain (N-terminus), prenyled CaaX box absent	MG905966		NCBI
			Rheb2b	N-myristoylation, FYVE domain (N-terminus), prenyled CaaX box absent	MG905967		NCBI
	Diplonemea	Diplonema papillatum	Rheb1	FYVE domain (N-terminus), prenyled CaaX box absent	MG702353		NCBI
			Rheb3	prenyled CaaX box absent	MG702354	The absence of the CaaX box in the transcript sequence obtained by us is supported by the respective sequence in the genome assembly reported by others (LMZG01023289.1).	NCBI
		Diplonema ambulator	Rheb1	FYVE domain (N-terminus), prenyled CaaX box absent	MG702351		NCBI
			Rheb3	no	MG702352		NCBI
		Flectonema neradi (= Diplonema sp. 2)	Rheb1	FYVE domain (N-terminus), prenyled CaaX box absent	MG702355		NCBI
			Rheb3	no	MG702356		NCBI
		Rhynchopus euleeides	Rheb1	FYVE domain (N-terminus), prenyled CaaX box absent	MG702363		NCBI
			Rheb3	no	MG702364		NCBI
		Hemistasia phaeocysticola	Rheb1	FYVE domain (N-terminus), prenyled CaaX box absent	MG905962		NCBI
			Rheb2	N-myristoylation, S-palmitoylation (N-terminus), prenyled CaaX box absent	MG905963		NCBI
			Rheb3	no	MG905964		NCBI
	Euglenoidea	Euglena gracilis	Rheb1	FYVE domain (N-terminus), prenyled CaaX box absent	GEFR01011830.1		NCBI
			Rheb2	N-myristoylation, prenyled CaaX box absent	GEFR01015877.1		NCBI
		Euglena longa	Rheb1	FYVE domain (N-terminus), prenyled CaaX box absent	MG905956		NCBI
			Rheb2	N-myristoylation, prenyled CaaX box absent	MG905957		NCBI
		Eutreptiella cf. gymnastica strain CCMP1594	Rheb1	FYVE domain (N-terminus), prenyled CaaX box absent	CAMNT_0015433707		Marine Microbial Eukaryote Transcriptome Sequencing Project ; http://camera.calit2.net/mmetsp/
			Rheb2a	N-myristoylation, prenyled CaaX box absent	CAMNT_0046511117		Marine Microbial Eukaryote Transcriptome Sequencing Project ; http://camera.calit2.net/mmetsp/
			Rheb2b	N-myristoylation, prenyled CaaX box absent	CAMNT_0046444027		Marine Microbial Eukaryote Transcriptome Sequencing Project ; http://camera.calit2.net/mmetsp/
		Rhabdomonas costata	Rheb1	FYVE domain (N-terminus), prenyled CaaX box absent	MG905971		NCBI
			Rheb2	N-myristoylation, prenyled CaaX box absent	MG905972		NCBI
		Peranema trichophorum	Rheb1	FYVE domain (N-terminus), prenyled CaaX box absent	MG702360		NCBI
			Rheb2	N-myristoylation, S-palmitoylation (N-terminus), prenyled CaaX box absent	MG702361		NCBI
			Rheb3	no	MG702362		NCBI
		Entosiphon sulcatum	Rheb1	FYVE domain (N-terminus), prenyled CaaX box absent	MG702357		NCBI
			Rheb2	N-myristoylation, S-palmitoylation (N-terminus), prenyled CaaX box absent	MG702358		NCBI
			Rheb3	unknown (the sequence incomplete at the termini)	MG702359		NCBI
Euglenozoa - related		strain SRT308	Rheb	FYVE domain (N-terminus)	MG905960		NCBI
Heterolobosea		Naegleria gruberi	-	-	-	-	NCBI
		Naegleria fowleri	-	-	-	-	NCBI
		Percolomonas cosmopolitus strain WS	Rheb	no	CAMNT_0005238479		Marine Microbial Eukaryote Transcriptome Sequencing Project ; http://camera.calit2.net/mmetsp/
		Heterolobosea sp. BB2	Rheb	no	GEZU01022062.1		NCBI
Jakobida	Andalucina	Andalucia godoyi	Rheb	no	MG905949		NCBI
		Stygiella incarcerata	Rheb	no	a1689;565		transcriptome assembly provided by Michelle Leger (see doi:10.1093/molbev/msw103)
	Histionina	Reclinomonas americana	Rheb	no	RAL00001561		TBestDB (http://tbestdb.bcm.umontreal.ca/searches/login.php)
		Jakoba bahamiensis	Rheb	no	JBE00004908	complete coding sequence obtained by downloading the original trace file with the untrimmed sequence	TBestDB (http://tbestdb.bcm.umontreal.ca/searches/login.php)
Archaeplastida	Chloroplastida	Genome sequences from numerous species	-	-	-	-	NCBI
	Rhodophyta	Cyanidioschyzon merolae	Rheb	no	XP_005539357.1		NCBI
		Galdieria sulphuraria	Rheb1	no	XP_005705242.1		NCBI
			Rheb2	no	XP_005704004.1		NCBI
		Porphyridium purpureum	Rheb	no	Plantae-Rhodophyta-Porphyridium_cruentum_Contig15170	evm.model.contig_2092.8 - inaccurate protein sequence orediction	The Porphyridium purpureum Genome Project; http://cyanophora.rutgers.edu/porphyridium/
		Pyropia yezoensis	Rheb	no	contig_22212 + contig_33990	contig_33990_g8184 - incomplete protein sequence prediction	http://nrifs.fra.affrc.go.jp/ResearchCenter/5_AG/genomes/nori/
		Chondrus crispus	Rheb	no	XP_005710460.1		NCBI
	Glaucophyta	Cyanophora paradoxa	Rheb	no	Glaucophyta-Cyanophora_paradoxa_ConsensusfromContig12863	ConsensusfromContig12863-maker-ConsensusfromContig12863-snap-gene-0.0-mRNA-1:cds:4311/510-596:2:- - inaccurate protein sequence prediction	Cyanophora genome project; http://cyanophora.rutgers.edu/cyanophora/
		Gloeochaete witrockiana strain SAG 46.84	Rheb	no	CAMNT_0038624425	Another Rheb sequence in the transcriptome assembly is contamination (see tab leS2)	Marine Microbial Eukaryote Transcriptome Sequencing Project ; http://camera.calit2.net/mmetsp/
Cryptista	Cryptoptomonadida	Guillardia theta	Rheb	PX domain (N-terminus)	XP_005830503.1		NCBI
		Hemiselmis andersenii CCMP644	Rheb	PX domain (N-terminus)	CAMNT_0001214439		Marine Microbial Eukaryote Transcriptome Sequencing Project ; http://camera.calit2.net/mmetsp/
		Goniomonas avonlea (=Goniomonas sp. strain m)	Rheb	PX domain (N-terminus)	CAMNT_0001734225	5'end of the contig completed by searching raw reads	Marine Microbial Eukaryote Transcriptome Sequencing Project ; http://camera.calit2.net/mmetsp/
		Hemiarma marina	Rheb	PX domain (N-terminus)	MG905961		NCBI
	Katablepharida	Roombia sp. NY0200	Rheb	PX domain (N-terminus)	MG905973		NCBI
	Palpitomonadida	Palpitomonas bilix	Rheb	PX domain (N-terminus)	CAMNT_0000855681		Marine Microbial Eukaryote Transcriptome Sequencing Project ; http://camera.calit2.net/mmetsp/
Stramenopiles	Bicosoecida	Cafeteria roenbergensis strain E4-10	Rheb	no	CAMNT_0005530647		Marine Microbial Eukaryote Transcriptome Sequencing Project ; http://camera.calit2.net/mmetsp/
		Bicosoecida sp. strain ms1	Rheb1	no	CAMNT_0050723581		Marine Microbial Eukaryote Transcriptome Sequencing Project ; http://camera.calit2.net/mmetsp/
			Rheb2	prenyled CaaX box absent, four transmembrane segments at the C-terminus	CAMNT_0050726945		Marine Microbial Eukaryote Transcriptome Sequencing Project ; http://camera.calit2.net/mmetsp/
	Placididea	"Cafeteria" sp. strain Caron Lab Isolate	Rheb	no	CAMNT_0042167761	the organism is not related to true Cafeteria (in Bicosoeacida), but belongs to Placididea, see doi:0.1093/molbev/msw168	Marine Microbial Eukaryote Transcriptome Sequencing Project ; http://camera.calit2.net/mmetsp/
		Wobblia lunata	Rheb	no	7093_Wobblia_lunata.fas		transcriptome assembly provided by Matthew Brown (see doi:10.1016/j.ympev.2016.05.011)
	Opalinata	Blastocystis spp. (genome assemblies for several different strains/species)	-	-	-	-	NCBI
		Proteromonas lacertae strain LA	Rheb1	no	NGBS01001162.1	de novo predicted gene model	NCBI
			Rheb2	no	NGBS01000874.1	de novo predicted gene model	NCBI
	Labyrinthulea	Aurantiochytrium limacinum ATCC MYA-1381	Rheb	S-palmitoylation (N-terminus)	140271		JGI Aurantiochytrium limacinum ATCC MYA-1381 v1.0; http://genome.jgi.doe.gov/Aurli1/Aurli1.home.html
		Schizochytrium aggregatum ATCC 28209	Rheb	S-palmitoylation (N-terminus)	97703		JGI Schizochytrium aggregatum ATCC 28209 v1.0; http://genome.jgi.doe.gov/Schag1/Schag1.home.html
		Thraustochytrium sp. LLF1b	Rheb	S-palmitoylation (N-terminus)	CAMNT_0037468389		Marine Microbial Eukaryote Transcriptome Sequencing Project ; http://camera.calit2.net/mmetsp/
		Thraustochytrid QPX	Rheb	S-palmitoylation (N-terminus)	CAMNT_0038010605		Marine Microbial Eukaryote Transcriptome Sequencing Project ; http://camera.calit2.net/mmetsp/
		Aplanochytrium kerguelense PBS07	Rheb	S-palmitoylation (N-terminus)	85252		JGI Aplanochytrium kerguelense PBS07 v1.0; http://genome.jgi.doe.gov/Aplke1/Aplke1.home.html
		Aplanochytrium stocchinoi GSBS06	Rheb	S-palmitoylation (N-terminus)	CAMNT_0046893935		Marine Microbial Eukaryote Transcriptome Sequencing Project ; http://camera.calit2.net/mmetsp/
	MAST4	Stramenopiles sp. TOSAG23-3	Rheb1	no	FQSG01002111.1	de novo predicted gene model	NCBI
			Rheb2	prenyled CaaX box absent, four transmembrane segments at the C-terminus	FQSG01002858.1	de novo predicted gene model	NCBI
	Developea	Developayella elegans	Rheb	no	TR34846c0_g1_i1		transcriptome assembly provided by Matthew Brown (see doi:10.1016/j.ympev.2016.05.011)
	Oomycota	Phytophthora sojae	Rheb	no	EGZ21263.1		JGI Phytophthora sojae v3.0; http://genome.jgi-psf.org/Physo3/Physo3.home.html
		Saprolegnia diclina VS20	Rheb	no	XP_008610982.1	the protein wrongly annotated as "ferrous iron transporter B"	NCBI
	Diatomista	Thalassiosira pseudonana	Rheb	no	XP_002290047.1		NCBI
		Phaeodactylum tricornutum	Rheb	no	XP_002178016.1		NCBI
		Aureococcus anophagefferens	Rheb	no	EGB08303.1		NCBI
		Dictyocha speculum strain CCMP1381	Rheb	no	CAMNT_0028435517		Marine Microbial Eukaryote Transcriptome Sequencing Project ; http://camera.calit2.net/mmetsp/
	Eustigmatophyceae	Nannochloropsis oceanica CCMP 1779	Rheb	no	NannoCCMP1779|7554-mRNA-1	Incorrect protein sequence prediction	Nannochloropsis oceanica CCMP 1779 genome project; http://www.bmb.msu.edu/nannochloropsis.html
		Microchloropsis (=Nannochloropsis) gaditana CCMP526	Rheb	no	XP_005855548.1		NCBI
	Synchromophyceae	Synchroma pusillum strain CCMP3072	Rheb	no	CAMNT_0044145381		Marine Microbial Eukaryote Transcriptome Sequencing Project ; http://camera.calit2.net/mmetsp/
	Chrysophyceae	Ochromonadaceae sp. CCMP2298	-	no	-	-	JGI Ochromonadaceae sp. CCMP2298 v1.0; http://genome.jgi.doe.gov/Ochro2298_1/Ochro2298_1.home.html
		Ochromonas sp. strain CCMP1899	Rheb	no	CAMNT_0007006277	-	Marine Microbial Eukaryote Transcriptome Sequencing Project ; http://camera.calit2.net/mmetsp/
	Raphidophyceae	Heterosigma akashiwo	Rheb	no	CAMNT_0004140531		Marine Microbial Eukaryote Transcriptome Sequencing Project ; http://camera.calit2.net/mmetsp/
	Phaeophyceae	Ectocarpus siliculosus	-	-	-	-	NCBI
		Cladosiphon okamuranus	-	-	-	-	NCBI
		Saccharina japonica	-	-	-	-	NCBI
		Numerous phaeophycean transcriptome assemblies	-	-	-	-	OneKP
	Xanthophyceae	Vaucheria litorea	Rheb	no	CAMNT_0011977531		Marine Microbial Eukaryote Transcriptome Sequencing Project ; http://camera.calit2.net/mmetsp/
Ciliophora	Oligohymenophorea	Tetrahymena thermophila	-	-	-	-	NCBI
		Paramecium tetraurelia	-	-	-	-	NCBI
		Ichthyophthirius multifiliis	-	-	-	-	NCBI
	Spirotrichea	Oxytricha trifallax strain SB310	-	-	-	-	NCBI
		Stylonychia lemnae strain 130c	-	-	-	-	NCBI
		Euplotes focardii	-	-	-	-	NCBI
		Moneuplotes crassus	-	-	-	-	NCBI
	Litostomatea	Litonotus pictus strain P1	Rheb		CAMNT_0010812793	5'end of the contig completed by searching raw reads	Marine Microbial Eukaryote Transcriptome Sequencing Project ; http://camera.calit2.net/mmetsp/
		Entodinium caudatum strain MZG-1	Rheb		NBJL01021217.1		NCBI
	Heterotrichea	Stentor coeruleus	-	-	-	-	NCBI
		Condylostoma magnum	-	-	-	-	NCBI
Myzozoa	Apicomplexa	genome sequences from numerous species	-	-	-	-	NCBI
	Chrompodellida	Chromera velia	-	-	-	-	NCBI
		Vitrella brassicaformis	-	-	-	-	NCBI
	Perkinsea	Perkinsus marinus	-	-	-	-	NCBI
	Dinoflagellata	Symbiodinium minutum	-	-	-	-	NCBI
		Symbiodinium microadriaticum	-	-	-	-	NCBI
		Numerous dinoflagellate transcriptome assemblies	-	-	-	Rheb homologs found in some of the assemblies, but these are apparent contaminations (see table S2)	Marine Microbial Eukaryote Transcriptome Sequencing Project ; http://camera.calit2.net/mmetsp/
Colponemida	Colponema	Colponema vietnamica	Rheb	prenyled CaaX box absent, four transmembrane segments at the C-terminus	MG905955		NCBI
		Colponema sp. Colp-15	Rheb1	prenyled CaaX box absent, four transmembrane segments at the C-terminus	MG905953		NCBI
			Rheb2	prenyled CaaX box absent, four transmembrane segments at the C-terminus	MG905954		NCBI
Rhizaria	Chlorarachniophyta	Bigelowiella natans	-	-	-	-	JGI Bigelowiella natans CCMP2755 genome database; https://genome.jgi.doe.gov/Bigna1/Bigna1.home.html
		Numerous chlorarachniophyte transcriptome assemblies	-	-	-	-	Marine Microbial Eukaryote Transcriptome Sequencing Project ; http://camera.calit2.net/mmetsp/
	Euglyphida	Paulinella chromatophora	Rheb	prenyled CaaX box absent, four transmembrane segments at the C-terminus	scaffold8499-size1424|m.65156	The protein sequnce prediction has an artifically extended N-terminus	http://cyanophora.rutgers.edu/paulinella/ (CCAC0185-TGI-SCAFF.transdecoder.pep.fasta)
	Phytorhiza	Plasmodiophora brassicae	Rheb	prenyled CaaX box absent, four transmembrane segments at the C-terminus	CEP00296.1		NCBI
		Spongospora subterranea	Rheb	prenyled CaaX box absent, four transmembrane segments at the C-terminus	HACM01009669.1		NCBI
		Leptophrys vorax	Rheb	prenyled CaaX box absent, four transmembrane segments at the C-terminus	-	sequence de novo assembled from RNAseq reads	SRA (SRX1014589)
	Foraminifera	Reticulomyxa filosa	-	-	-	-	NCBI
Haptista	Haptophyta	Emiliania huxleyi	-	-	-	-	NCBI
		Chrysochromulina sp. CCMP291	-	-	-	-	NCBI
		Pavlovales sp. CCMP2436	-	-	-	-	JGI Pavlovales sp. CCMP2436 v1.0; http://genome.jgi.doe.gov/Pavlov2436_1/Pavlov2436_1.home.html
		Numerous haptophyte transcriptome assemblies	-	-	-	Rheb homolog found in one of the assemblies, but this is apparent contamination (see table S2)	Marine Microbial Eukaryote Transcriptome Sequencing Project ; http://camera.calit2.net/mmetsp/
	Centrohelida	Raineriophrys erinaceoides	Rheb	no	c3823_g1_i1	5'end of the contig completed by searching raw reads	http://datadryad.org/resource/doi:10.5061/dryad.rj87v
		Raphidiophrys heterophryoidea	Rheb	no	c14888_g1_i1		http://datadryad.org/resource/doi:10.5061/dryad.rj87v
Novel eukaryotic lineage		Ancoracysta twista	Rheb	S-palmitoylation (N-terminus)	GFYU01007538.1		NCBI
		Eukaryota sp. strain Colp-4b	Rheb1	S-palmitoylation (N-terminus)	MG905958	A newly isolated flagellate related to Ancoracysta twista (Tikhonenkov et al., unublished)	NCBI
			Rheb2	S-palmitoylation (N-terminus)	MG905959		NCBI

## Sheet: Table S2
Table S2. Rheb sequences identified in transcriptome assemblies as resulting from contaminations from other organisms.
Taxon	Species	Sequence ID	Likely source of the contamination	Database
Glaucophyta	Gloeochaete witrockiana strain SAG 46.84	CAMNT_0038660335	Platyamoeba sp.	Marine Microbial Eukaryote Transcriptome Sequencing Project ; http://camera.calit2.net/mmetsp/
Dinoflagellata	Lingulodinium polyedrum	GABP01014614.1	Bicosoecida	NCBI
	Gyrodiniellum shiwhaense	GFHE01001319.1	Bicosoecida	NCBI
	Symbiodinium sp. strain C15	CAMNT_0047718055	coral host	Marine Microbial Eukaryote Transcriptome Sequencing Project ; http://camera.calit2.net/mmetsp/
	Symbiodinium sp. strain C15	CAMNT_0047624503	coral host	Marine Microbial Eukaryote Transcriptome Sequencing Project ; http://camera.calit2.net/mmetsp/
	Glenodinium foliaceum strain CCAP 1116/3	CAMNT_0007907669	diatom endosymbiont	Marine Microbial Eukaryote Transcriptome Sequencing Project ; http://camera.calit2.net/mmetsp/
	Glenodinium foliaceum strain CCAP 1116/3	CAMNT_0007740719	diatom endosymbiont	Marine Microbial Eukaryote Transcriptome Sequencing Project ; http://camera.calit2.net/mmetsp/
	Glenodinium foliaceum strain CCAP 1116/3	CAMNT_0007942453	Bicosoecida	Marine Microbial Eukaryote Transcriptome Sequencing Project ; http://camera.calit2.net/mmetsp/
Ciliata	Tiarina fusus strain LIS	CAMNT_0004748083	Vanella sp.	Marine Microbial Eukaryote Transcriptome Sequencing Project ; http://camera.calit2.net/mmetsp/
	Tiarina fusus strain LIS	CAMNT_0004720181	diatom	Marine Microbial Eukaryote Transcriptome Sequencing Project ; http://camera.calit2.net/mmetsp/
	Myrionecta rubra	GAIN01033215.1	Geminigera cryophila	NCBI
	Myrionecta rubra	CAMNT_0021164957	Geminigera cryophila	Marine Microbial Eukaryote Transcriptome Sequencing Project ; http://camera.calit2.net/mmetsp/
	Myrionecta rubra	CAMNT_0021133719	Geminigera cryophila	Marine Microbial Eukaryote Transcriptome Sequencing Project ; http://camera.calit2.net/mmetsp/
Haptophyta	Imantonia sp. strain RCC918	CAMNT_0053551299	Vanella sp.	Marine Microbial Eukaryote Transcriptome Sequencing Project ; http://camera.calit2.net/mmetsp/

## Sheet: Table S3
Table S3. Prediction of N-myristoylation sites in Rheb proteins.
	Consensus prediction		ExPASy Myristoylator		NMT - The MYR Predictor			GPS-Lipid
Species (gene)	score	result	score	prediction	score	Probability of false positive prediction	prediction	Score	Cutoff	Type
Prokinetoplastina sp. PhM-4, Rheb2a	2	YES	0.9469997 (High Confidence)	myristoylated			'NO' myristoylation site	18.768	9.218	N-Myristoylation: Non-consensus
Prokinetoplastina sp. PhM-4, Rheb2b	3	YES	0.98481383 (High Confidence)	myristoylated	2.158	3.24e-04	'RELIABLE' myristoylation site	6.581	3.173	N-Myristoylation: MGXXXS/T
Prokinetoplastina sp. PhF-6, Rheb2a	3	YES	0.98837442 (High Confidence)	myristoylated	-0.032	5.30e-03	TWILIGHT ZONE' myristoylation site	5.883	3.173	N-Myristoylation: MGXXXS/T
Prokinetoplastina sp. PhF-6, Rheb2b	2	YES	0.178502 (Low Confidence)	myristoylated			'NO' myristoylation site	4.457	3.173	N-Myristoylation: MGXXXS/T
Rhynchopus euleeides (Rheb1)	1	NO	-0.9768377	non-myristoylated			'NO' myristoylation site	12.828	9.218	N-Myristoylation: Non-consensus
Hemistasia phaeocysticola, Rheb2	2	YES	0.9770337 (High Confidence)	myristoylated			'NO' myristoylation site	6.196	3.173	N-Myristoylation: MGXXXS/T
Euglena gracilis, Rheb2	3	YES	0.9703053 (High Confidence)	myristoylated	-1.873	2.54e-02	'TWILIGHT ZONE' myristoylation site	20.24	9.218	N-Myristoylation: Non-consensus
Euglena longa, Rheb2	2	YES	0.699123 (Medium Confidence)	myristoylated			'NO' myristoylation site	21.761	9.218	N-Myristoylation: Non-consensus
Eutreptiella cf. gymnastica, Rheb2a	2	YES	0.551183 (Medium Confidence)	myristoylated			'NO' myristoylation site	21.326	9.218	N-Myristoylation: Non-consensus
Eutreptiella cf. gymnastica, Rheb2b	3	YES	0.98509797 (High Confidence)	myristoylated	-0.564	8.87e-03	'TWILIGHT ZONE' myristoylation site	5.819	3.173	N-Myristoylation: MGXXXS/T
Rhabdomonas costata, Rheb2	3	YES	0.98124316 (High Confidence)	myristoylated	0.497	3.00e-03	'RELIABLE' myristoylation site	6.659	3.173	N-Myristoylation: MGXXXS/T
Peranema trichophorum, Rheb2	1	NO*	-0.695894	non-myristoylated			'NO' myristoylation site	13.734	9.218	N-Myristoylation: Non-consensus
Entosiphon sulcatum, Rheb2	3	YES	0.98899795 (High Confidence)	myristoylated	1.348	1.05e-03	'RELIABLE' myristoylation site	8.165	3.173	N-Myristoylation: MGXXXS/T
Thecamonas trahens	3	YES	0.9712112 (High Confidence)	myristoylated	2.941	8.68e-05	'RELIABLE' myristoylation site	8.523	3.173	N-Myristoylation: MGXXXS/T
Vaucheria litorea	1	NO	-0.295952	non-myristoylated			'NO' myristoylation site	5.93	3.173	N-Myristoylation: MGXXXS/T
Colponema sp. Colp-15, Rheb1	3	YES#	0.98236901 (High Confidence)	myristoylated	-1.034	1.34e-02	TWILIGHT ZONE' myristoylation site	6.316	3.173	N-Myristoylation: MGXXXS/T
Ancoracysta twista	1	NO	-0.9048985	non-myristoylated			'NO' myristoylation site	9.75	9.218	N-Myristoylation: Non-consensus
*this may be a false negative result, given the fact that orthologous proteins are all predicted to be myristoylated (and the prediction was confirmed experimentally for the Euglena longa protein, see main text)
#this prediction is not discussed in main text, as this is the only Rheb-TM protein with putative N-myristoylation (other even do not feature the glycine reside at the second position)

## Sheet: Table S4
Table S4. Prediction of S-palmitoylation sites in Rheb proteins.
		Consensus prediction		SeqPalm		CKSAAP-Palm		PalmPred	WAP-Palm	GPS-Lipid
Species (gene)	Position	Score	Result			Score	prediction			Score	Cutoff	Type
Prokinetoplastina sp. PhM-4, Rheb2a	7	3	YES	0.426	Yes	0.799745	PALM	Non-Palmitoyl		1.752	1.396	S-Palmitoylation: Cluster C
Prokinetoplastina sp. PhM-4, Rheb2a	9	2	NO	0.64	Yes	0.735070	PALM	Non-Palmitoyl
Prokinetoplastina sp. PhM-4, Rheb2b	8	2	NO	0.552	Yes	0.798442	PALM	Non-Palmitoyl
Prokinetoplastina sp. PhF-6, Rheb2a	10	3	YES	0.496	Yes	0.707227	PALM	Palmitoyl
Prokinetoplastina sp. PhF-6, Rheb2a	14	1	NO	0.26	NO	0.544067	PALM	Non-Palmitoyl
Entosiphon sulcatum, Rheb2	3	4	YES	0.61	Yes	0.887010	PALM	Palmitoyl		7.528	1.396	S-Palmitoylation: Cluster C
Entosiphon sulcatum, Rheb2	4	4	YES	0.516	Yes	0.865468	PALM	Palmitoyl		6.434	1.396	S-Palmitoylation: Cluster C
Peranema trichophorum, Rheb2	4	4	YES	0.676	Yes	0.887970	PALM	Palmitoyl		2.538	1.396	S-Palmitoylation: Cluster C
Peranema trichophorum, Rheb2	6	4	YES	0.622	Yes	0.841175	PALM	Palmitoyl		5.890	1.396	S-Palmitoylation: Cluster C
Peranema trichophorum, Rheb2	7	4	YES	0.72	Yes	0.825867	PALM	Palmitoyl		3.910	1.396	S-Palmitoylation: Cluster C
Hemistasia phaeocysticola, Rheb2	5	4	YES	0.536	Yes	0.847128	PALM	Palmitoyl		7.633	3.076	S-Palmitoylation: Cluster B
Pigoraptor chileana	12	5	YES	0.518	Yes	0.527485	PALM	Palmitoyl	0.57501	10.955	3.076	S-Palmitoylation: Cluster B
Pigoraptor chileana	13	3	YES	0.33	NO	0.480479	PALM	Non-Palmitoyl	0.66382	3.267	1.396	S-Palmitoylation: Cluster C
Pigoraptor vietnamica	10	5	YES	0.88	Yes	0.653223	PALM	Palmitoyl	0.50882	11.179	3.076	S-Palmitoylation: Cluster B
Pigoraptor vietnamica	11	5	YES	0.902	Yes	0.608315	PALM	Palmitoyl	0.76678	6.716	1.396	S-Palmitoylation: Cluster C
Pigoraptor vietnamica	12	5	YES	0.842	Yes	0.562152	PALM	Palmitoyl	0.91046	17.957	1.983	S-Palmitoylation: Cluster A
Paramoeba aestuarina	3	4	YES	0.65	Yes	0.891895	PALM	Palmitoyl		4.812	1.396	S-Palmitoylation: Cluster C
Paramoeba aestuarina	4	4	YES	0.762	Yes	0.873704	PALM	Palmitoyl		4.113	1.396	S-Palmitoylation: Cluster C
Paramoeba pemaquidensis	3	4	YES	0.582	Yes	0.896402	PALM	Palmitoyl		6.607	1.396	S-Palmitoylation: Cluster C
Paramoeba pemaquidensis	4	4	YES	0.724	Yes	0.882744	PALM	Palmitoyl		3.475	1.396	S-Palmitoylation: Cluster C
Paramoeba atlantica	3	4	YES	0.842	Yes	0.879097	PALM	Palmitoyl		4.220	1.396	S-Palmitoylation: Cluster C
Paramoeba atlantica	4	4	YES	0.68	Yes	0.858174	PALM	Palmitoyl		4.599	1.396	S-Palmitoylation: Cluster C
Planomonas micra	4	4	YES	0.668	Yes	0.857086	PALM	Palmitoyl		6.819	1.396	S-Palmitoylation: Cluster C
Planomonas micra	5	4	YES	0.706	Yes	0.836668	PALM	Palmitoyl		5.435	1.396	S-Palmitoylation: Cluster C
Nutomonas longa	4	4	YES	0.742	Yes	0.844818	PALM	Palmitoyl		4.277	1.396	S-Palmitoylation: Cluster C
Nutomonas longa	5	4	YES	0.722	Yes	0.810976	PALM	Palmitoyl		3.882	1.396	S-Palmitoylation: Cluster C
Aplanochytrium kerguelense	7	4	YES	0.706	Yes	0.909985	PALM	Palmitoyl		2.865	1.396	S-Palmitoylation: Cluster C
Aplanochytrium kerguelense	9	4	YES	0.478	Yes	0.879620	PALM	Palmitoyl		4.004	1.396	S-Palmitoylation: Cluster C
Aplanochytrium kerguelense	11	5	YES	0.786	Yes	0.837519	PALM	Palmitoyl	0.90129	8.530	3.076	S-Palmitoylation: Cluster B
Aplanochytrium kerguelense	12	5	YES	0.602	Yes	0.812471	PALM	Palmitoyl	0.93905	8.606	1.396	S-Palmitoylation: Cluster C
Aplanochytrium kerguelense	13	5	YES	0.52	Yes	0.779750	PALM	Palmitoyl	0.95077	35977	1.396	S-Palmitoylation: Cluster C
Aplanochytrium kerguelense	14	4	YES	0.35	NO	0.754855	PALM	Palmitoyl	0.93439	6.288	1.396	S-Palmitoylation: Cluster C
Aplanochytrium stocchinoi	3	3	YES	0.8	Yes	0.939456	PALM	Palmitoyl
Aplanochytrium stocchinoi	6	4	YES	0.798	Yes	0.904775	PALM	Palmitoyl		5.210	3.076	S-Palmitoylation: Cluster B
Aplanochytrium stocchinoi	10	4	YES	0.43	Yes	0.831469	PALM	Non-Palmitoyl	0.80364	19.861	1.983	S-Palmitoylation: Cluster A
Aplanochytrium stocchinoi	15	5	YES	0.426	Yes	0.689169	PALM	Palmitoyl	0.73462	4.190	1.396	S-Palmitoylation: Cluster C
Aplanochytrium stocchinoi	16	4	YES	0.396	NO	0.648280	PALM	Palmitoyl	0.94792	4.578	1.396	S-Palmitoylation: Cluster C
Aplanochytrium stocchinoi	17	4	YES	0.31	NO	0.608547	PALM	Palmitoyl	0.95483	4.544	1.396	S-Palmitoylation: Cluster C
Aplanochytrium stocchinoi	20	3	YES	0.206	NO	0.493118	PALM	Palmitoyl	0.73166
Aurantiochytrium limacinum	39	1	NO	0.254	NO	0.221909	No PALM	Palmitoyl
Aurantiochytrium limacinum	51	1	NO	0.148	NO	0.251555	No PALM	Non-Palmitoyl	0.52499
Aurantiochytrium limacinum	54	3	YES	0.342	NO	0.235034	No PALM	Palmitoyl	0.76465	2.640	1.396	S-Palmitoylation: Cluster C
Aurantiochytrium limacinum	55	3	YES	0.346	NO	0.234984	No PALM	Palmitoyl	0.74387	3.053	1.396	S-Palmitoylation: Cluster C
Aurantiochytrium limacinum	57	2	NO	0.328	NO	0.245150	No PALM	Palmitoyl	0.73991
Aurantiochytrium limacinum	63	2	NO	0.17	NO	0.267028	No PALM	Palmitoyl	0.59837
Aurantiochytrium limacinum	67	2	NO	0.232	NO	0.226714	No PALM	Palmitoyl	0.71873
Aurantiochytrium limacinum	70	1	NO	0.152	NO	0.209091	No PALM	Non-Palmitoyl	0.62414
Aurantiochytrium limacinum	76	1	NO	0.17	NO	0.208982	No PALM	Non-Palmitoyl	0.61109
Thraustochytrid QPX	5	4	YES	0.692	Yes	0.824860	PALM	Palmitoyl		2.776	1.396	S-Palmitoylation: Cluster C
Thraustochytrid QPX	8	3	YES	0.54	Yes	0.743049	PALM	Non-Palmitoyl		3.610	1.396	S-Palmitoylation: Cluster C
Thraustochytrid QPX	9	3	YES	0.554	Yes	0.708979	PALM	Palmitoyl		2.727	1.396	S-Palmitoylation: Cluster C
Schizochytrium aggregatum	5	4	YES	0.78	Yes	0.831112	PALM	Palmitoyl		2.391	1.396	S-Palmitoylation: Cluster C
Schizochytrium aggregatum	7	4	YES	0.698	Yes	0.772332	PALM	Palmitoyl		3.244	1.396	S-Palmitoylation: Cluster C
Schizochytrium aggregatum	9	3	YES	0.844	Yes	0.705442	PALM	Non-Palmitoyl		1.496	1.396	S-Palmitoylation: Cluster C
Thraustochytrium sp. LLF1b	4	3	YES	0.582	Yes	0.883017	PALM	Non-Palmitoyl		20.331	1.983	S-Palmitoylation: Cluster A
Thraustochytrium sp. LLF1b	7	2	NO	0.442	Yes	0.834398	PALM	Non-Palmitoyl
Thraustochytrium sp. LLF1b	10	3	YES	0.232	NO	0.775584	PALM	Non-Palmitoyl	0.56144	5.643	3.076	S-Palmitoylation: Cluster B
Thraustochytrium sp. LLF1b	13	1	NO	0.284	NO	0.653560	PALM	Non-Palmitoyl
Thraustochytrium sp. LLF1b	16	2	NO	0.168	NO	0.530922	PALM	Non-Palmitoyl		10.474	1.983	S-Palmitoylation: Cluster A
Thraustochytrium sp. LLF1b	23	1	NO	0.104	NO	0.279669	No PALM	Palmitoyl
Thraustochytrium sp. LLF1b	35	2	NO	0.084	NO	0.152170	No PALM	Non-Palmitoyl	0.84373	3.110	3.076	S-Palmitoylation: Cluster B
Thraustochytrium sp. LLF1b	36	2	NO	0.184	NO	0.149079	No PALM	Palmitoyl	0.56845
Thraustochytrium sp. LLF1b	47	2	NO	0.23	NO	0.119798	No PALM	Palmitoyl	0.7408
Thraustochytrium sp. LLF1b	48	2	NO	0.246	NO	0.125216	No PALM	Non-Palmitoyl	0.83581	1.472	1.396	S-Palmitoylation: Cluster C
Ancoracysta twista	23	2	NO	0.36	NO	0.194549	No PALM	Palmitoyl	0.62224
Ancoracysta twista	24	2	NO	0.618	Yes	0.171079	No PALM	Non-Palmitoyl	0.76109
Ancoracysta twista	26	3	YES	0.52	Yes	0.135100	No PALM	Palmitoyl	0.8474
Eukaryota sp. Colp-4b, Rheb1	10	3	YES	0.34	NO	0.711612	PALM	Non-Palmitoyl	0.77583	7.026	3.076	S-Palmitoylation: Cluster B
Eukaryota sp. Colp-4b, Rheb1	11	4	YES	0.6	Yes	0.678591	PALM	Palmitoyl	0.75034
Eukaryota sp. Colp-4b, Rheb1	13	5	YES	0.534	Yes	0.584764	PALM	Palmitoyl	0.68164	2.372	1.396	S-Palmitoylation: Cluster C
Eukaryota sp. Colp-4b, Rheb2	13	3	YES	0.664	Yes	0.551318	PALM	Non-Palmitoyl	0.7771
Eukaryota sp. Colp-4b, Rheb2	14	3	YES	0.43	Yes	0.509293	PALM	Non-Palmitoyl	0.71958
Eukaryota sp. Colp-4b, Rheb2	16	3	YES	0.4	NO	0.411620	PALM	Non-Palmitoyl	0.68316	5.403	3.076	S-Palmitoylation: Cluster B
Thecamonas trahens	200	4	YES	0.496	Yes	0.808886	PALM	Palmitoyl		5.908	1.983	S-Palmitoylation: Cluster A
Thecamonas trahens	201	4	YES	0.51	Yes	0.835415	PALM	Palmitoyl		3.516	1.983	S-Palmitoylation: Cluster A
Amastigomonas sp. FB-2015	204	3	YES	0.352	NO	0.814443	PALM	Palmitoyl		7.627	1.983	S-Palmitoylation: Cluster A
